# Supplementary material for: Ornidazole Transfer into Colostrum and Assessment of Exposure Risk for Breastfeeding Infant: A Population Pharmacokinetic Analysis
Source: Pharmaceutics. 2023 Oct 24;15(11):2524. doi: 10.3390/pharmaceutics15112524 (PMC10675695; doi:10.3390/pharmaceutics15112524)
Supplement: Supplementary file 1 [file pharmaceutics-15-02524-s001.zip]

Archive with 1 entries (1 files):
- pharmaceutics-2594452-supplementary.pdf
